# Supplementary material for: The fecal microbiotas of women of Pacific and New Zealand European ethnicities are characterized by distinctive enterotypes that reflect dietary intakes and fecal water content
Source: Gut Microbes. 2023 Feb 17;15(1):2178801. doi: 10.1080/19490976.2023.2178801 (PMC9980675; doi:10.1080/19490976.2023.2178801)
Supplement: Supplemental Material [file KGMI_A_2178801_SM5275.zip › Table S1.xlsx]

## Sheet: Sheet 1
pathway	metadata	coefficient	stderr	p-value	q-value
POLYISOPRENSYN.PWY..polyisoprenoid.biosynthesis..E..coli.	Faecal_water_content_percent	0.0792472	0.0133544	8.93013e-09	1.22556e-05
PWY.6859..all.trans.farnesol.biosynthesis	Faecal_water_content_percent	0.0847266	0.0143627	1.07884e-08	1.22556e-05
PWY.7392..taxadiene.biosynthesis..engineered.	Faecal_water_content_percent	0.0778313	0.0128094	4.12369e-09	1.22556e-05
PWY.5121..superpathway.of.geranylgeranyl.diphosphate.biosynthesis.II..via.MEP.	Faecal_water_content_percent	0.058326	0.0113595	5.38282e-07	0.000389824
PWY.7616..methanol.oxidation.to.carbon.dioxide	Faecal_water_content_percent	0.138012	0.0269446	5.71925e-07	0.000389824
COLANSYN.PWY..colanic.acid.building.blocks.biosynthesis	Faecal_water_content_percent	0.0431487	0.00855148	8.25554e-07	0.000468914
PWY.4242..pantothenate.and.coenzyme.A.biosynthesis.III	Faecal_water_content_percent	0.0451859	0.00917441	1.46179e-06	0.000711682
PWY.7323..superpathway.of.GDP.mannose.derived.O.antigen.building.blocks.biosynthesis	Faecal_water_content_percent	0.0478703	0.0102248	4.48539e-06	0.00191078
GLUCONEO.PWY..gluconeogenesis.I	Faecal_water_content_percent	0.0346124	0.00773889	1.13509e-05	0.00351672
PWY.6969..TCA.cycle.V..2.oxoglutarate.ferredoxin.oxidoreductase.	Faecal_water_content_percent	0.066062	0.0147533	1.10932e-05	0.00351672
PWY.7210..pyrimidine.deoxyribonucleotides.biosynthesis.from.CTP	Faecal_water_content_percent	0.0658102	0.0145919	9.63398e-06	0.00351672
PWY.7198..pyrimidine.deoxyribonucleotides.de.novo.biosynthesis.IV	Faecal_water_content_percent	0.0710612	0.0160877	1.44343e-05	0.00393263
PWY.7328..superpathway.of.UDP.glucose.derived.O.antigen.building.blocks.biosynthesis	Faecal_water_content_percent	0.0766459	0.0173872	1.50012e-05	0.00393263
PWY.6628..superpathway.of.L.phenylalanine.biosynthesis	Faecal_water_content_percent	0.0364565	0.00835833	1.83111e-05	0.00432358
PYRIDNUCSAL.PWY..NAD.salvage.pathway.I	Faecal_water_content_percent	0.0554798	0.0127461	1.90298e-05	0.00432358
TEICHOICACID.PWY..teichoic.acid..poly.glycerol..biosynthesis	Faecal_water_content_percent	0.145374	0.0341419	2.84106e-05	0.00605146
PWY.622..starch.biosynthesis	Faecal_water_content_percent	0.189014	0.0450793	3.72485e-05	0.00731656
PWY.7332..superpathway.of.UDP.N.acetylglucosamine.derived.O.antigen.building.blocks.biosynthesis	Faecal_water_content_percent	0.197437	0.0473364	4.07907e-05	0.00731656
TCA..TCA.cycle.I..prokaryotic.	Faecal_water_content_percent	0.0596698	0.0142667	3.88969e-05	0.00731656
PPGPPMET.PWY..ppGpp.biosynthesis	Faecal_water_content_percent	0.056388	0.0136008	4.52143e-05	0.00770452
PHOSLIPSYN.PWY..superpathway.of.phospholipid.biosynthesis.I..bacteria.	Faecal_water_content_percent	0.0825344	0.0199788	4.80469e-05	0.00776868
PWY.6834..spermidine.biosynthesis.III	Faecal_water_content_percent	0.0971605	0.0235791	5.01499e-05	0.00776868
PWY.7242..D.fructuronate.degradation	Faecal_water_content_percent	0.0369593	0.0090787	6.13626e-05	0.00909234
P164.PWY..purine.nucleobases.degradation.I..anaerobic.	Faecal_water_content_percent	0.0419027	0.0104253	7.55506e-05	0.00990294
PWY.7209..superpathway.of.pyrimidine.ribonucleosides.degradation	Faecal_water_content_percent	0.135967	0.0337158	7.15967e-05	0.00990294
PWY.7312..dTDP.D..beta..fucofuranose.biosynthesis	Faecal_water_content_percent	0.147386	0.0366408	7.46077e-05	0.00990294
PWY.6270..isoprene.biosynthesis.I	Faecal_water_content_percent	0.0636044	0.0159074	8.21342e-05	0.0103672
PWY.5464..superpathway.of.cytosolic.glycolysis..plants...pyruvate.dehydrogenase.and.TCA.cycle	Faecal_water_content_percent	0.06064	0.0152924	9.36753e-05	0.0110085
PWY.6823..molybdenum.cofactor.biosynthesis	Faecal_water_content_percent	0.162389	0.0408711	9.08062e-05	0.0110085
PWY4FS.7..phosphatidylglycerol.biosynthesis.I..plastidic.	Faecal_water_content_percent	0.0832454	0.0211225	0.000103111	0.0113367
PWY4FS.8..phosphatidylglycerol.biosynthesis.II..non.plastidic.	Faecal_water_content_percent	0.0832375	0.0211206	0.000103122	0.0113367
PWY.6606..guanosine.nucleotides.degradation.II	Faecal_water_content_percent	0.0351478	0.00899186	0.000117043	0.0124651
ASPASN.PWY..superpathway.of.L.aspartate.and.L.asparagine.biosynthesis	Faecal_water_content_percent	0.0285429	0.00733861	0.000126282	0.0130415
PWY.4041...gamma..glutamyl.cycle	Faecal_water_content_percent	0.104392	0.0271161	0.000147306	0.0147653
GLUCOSE1PMETAB.PWY..glucose.and.glucose.1.phosphate.degradation	Faecal_water_content_percent	0.189338	0.0493003	0.000152695	0.0148682
GALACT.GLUCUROCAT.PWY..superpathway.of.hexuronide.and.hexuronate.degradation	Faecal_water_content_percent	0.0261938	0.00686607	0.000168493	0.0159507
PWY.6383..mono.trans..poly.cis.decaprenyl.phosphate.biosynthesis	Faecal_water_content_percent	0.120778	0.031754	0.000176041	0.0162148
PWY.7200..superpathway.of.pyrimidine.deoxyribonucleoside.salvage	Faecal_water_content_percent	0.158474	0.0417512	0.00018142	0.0162705
GLUCUROCAT.PWY..superpathway.of..beta..D.glucuronide.and.D.glucuronate.degradation	Faecal_water_content_percent	0.0306168	0.00810711	0.000195187	0.0170563
P221.PWY..octane.oxidation	Faecal_water_content_percent	0.0492497	0.0132032	0.000232762	0.0198313
PWY.6353..purine.nucleotides.degradation.II..aerobic.	Faecal_water_content_percent	0.0311106	0.00839686	0.00025584	0.0212659
NONOXIPENT.PWY..pentose.phosphate.pathway..non.oxidative.branch.	Faecal_water_content_percent	0.0251988	0.00683759	0.000275437	0.0223498
PWY.7316..dTDP.N.acetylviosamine.biosynthesis	Faecal_water_content_percent	0.0678868	0.0184744	0.000286648	0.0227185
PWY.6147..6.hydroxymethyl.dihydropterin.diphosphate.biosynthesis.I	Faecal_water_content_percent	0.0378774	0.0103629	0.000308297	0.0231749
PWY.6531..mannitol.cycle	Faecal_water_content_percent	0.0483295	0.0132367	0.000312807	0.0231749
PWY.6609..adenine.and.adenosine.salvage.III	Shannon_index	0.0164493	0.00449457	0.000302918	0.0231749
DENOVOPURINE2.PWY..superpathway.of.purine.nucleotides.de.novo.biosynthesis.II	Faecal_water_content_percent	0.0278238	0.00773284	0.000380435	0.0254093
PWY.5509..adenosylcobalamin.biosynthesis.from.cobyrinate.a.c.diamide.I	Faecal_water_content_percent	0.148105	0.0412207	0.0003877	0.0254093
PWY.6507..4.deoxy.L.threo.hex.4.enopyranuronate.degradation	Faecal_water_content_percent	0.0303125	0.00842917	0.000383224	0.0254093
PWY.7539..6.hydroxymethyl.dihydropterin.diphosphate.biosynthesis.III..Chlamydia.	Faecal_water_content_percent	0.0353752	0.00984326	0.000386459	0.0254093
PWY0.1479..tRNA.processing	Faecal_water_content_percent	0.110503	0.0305583	0.000356094	0.0254093
VALDEG.PWY..L.valine.degradation.I	Faecal_water_content_percent	0.111298	0.0309085	0.00037661	0.0254093
PWY.7118..chitin.degradation.to.ethanol	Faecal_water_content_percent	0.144054	0.0402426	0.000407089	0.0261766
PWY.6630..superpathway.of.L.tyrosine.biosynthesis	Faecal_water_content_percent	0.0366095	0.0103923	0.000500488	0.0315863
ARGSYN.PWY..L.arginine.biosynthesis.I..via.L.ornithine.	Faecal_water_content_percent	0.0198227	0.00566426	0.000543936	0.0337043
GLUTORN.PWY..L.ornithine.biosynthesis	Faecal_water_content_percent	0.0326768	0.0093587	0.000559802	0.0340679
PWY.241..C4.photosynthetic.carbon.assimilation.cycle..NADP.ME.type	Faecal_water_content_percent	0.0543922	0.015683	0.000608523	0.0363833
PWY.4702..phytate.degradation.I	Faecal_water_content_percent	0.171325	0.0495022	0.000624479	0.0366935
PWY.7400..L.arginine.biosynthesis.IV..archaebacteria.	Faecal_water_content_percent	0.0187919	0.00544362	0.000644457	0.0372256
PWY4LZ.257..superpathway.of.fermentation..Chlamydomonas.reinhardtii.	Faecal_water_content_percent	0.0471765	0.0136864	0.000656299	0.0372778
PWY.5659..GDP.mannose.biosynthesis	Faecal_water_content_percent	0.0273402	0.00802811	0.000759558	0.0422907
PWY.6471..peptidoglycan.biosynthesis.IV..Enterococcus.faecium.	F_B_ratio	0.102667	0.0302199	0.000781782	0.0422907
PWY.6595..superpathway.of.guanosine.nucleotides.degradation..plants.	Faecal_water_content_percent	0.0515972	0.0151765	0.000775066	0.0422907
THISYN.PWY..superpathway.of.thiamin.diphosphate.biosynthesis.I	Faecal_water_content_percent	0.0877761	0.0259786	0.000834196	0.0444209
PWY.6608..guanosine.nucleotides.degradation.III	Faecal_water_content_percent	0.0381536	0.0113409	0.000877543	0.0446918
PWY.6892..thiazole.biosynthesis.I..E..coli.	Faecal_water_content_percent	0.109129	0.0324379	0.000877556	0.0446918
PWY.841..superpathway.of.purine.nucleotides.de.novo.biosynthesis.I	Faecal_water_content_percent	0.025431	0.00756	0.000878624	0.0446918
PWY.3001..superpathway.of.L.isoleucine.biosynthesis.I	Faecal_water_content_percent	0.0176048	0.00529309	0.00100178	0.0494521
PWY.5690..TCA.cycle.II..plants.and.fungi.	Faecal_water_content_percent	0.0431113	0.0129526	0.000993542	0.0494521
PWY.6895..superpathway.of.thiamin.diphosphate.biosynthesis.II	Faecal_water_content_percent	0.0944354	0.0284274	0.00101574	0.0494521
PWY.6609..adenine.and.adenosine.salvage.III	Faecal_water_content_percent	0.0149523	0.00452415	0.00107683	0.0512106
THRESYN.PWY..superpathway.of.L.threonine.biosynthesis	Faecal_water_content_percent	0.0201435	0.0060974	0.00108191	0.0512106
ARGININE.SYN4.PWY..L.ornithine.de.novo..biosynthesis	Faecal_water_content_percent	0.045052	0.0136555	0.00109848	0.0512826
PWY.6126..superpathway.of.adenosine.nucleotides.de.novo.biosynthesis.II	Faecal_water_content_percent	0.0204353	0.00624819	0.00121102	0.0557726
PWY.6891..thiazole.biosynthesis.II..Bacillus.	Faecal_water_content_percent	0.110649	0.0338789	0.00123005	0.0558936
X1CMET2.PWY..N10.formyl.tetrahydrofolate.biosynthesis	Faecal_water_content_percent	0.0125117	0.00384156	0.00126854	0.056884
PWY.6122..5.aminoimidazole.ribonucleotide.biosynthesis.II	Faecal_water_content_percent	0.0133134	0.00409791	0.0013038	0.0569659
PWY.6277..superpathway.of.5.aminoimidazole.ribonucleotide.biosynthesis	Faecal_water_content_percent	0.0133134	0.00409791	0.0013038	0.0569659
PWY.7229..superpathway.of.adenosine.nucleotides.de.novo.biosynthesis.I	Faecal_water_content_percent	0.017216	0.00531801	0.00135561	0.05848
PWY.6163..chorismate.biosynthesis.from.3.dehydroquinate	Faecal_water_content_percent	0.0139225	0.00430614	0.00137462	0.0585588
ASPASN.PWY..superpathway.of.L.aspartate.and.L.asparagine.biosynthesis	Shannon_index	0.0233793	0.00729063	0.00150219	0.060946
GLUCARDEG.PWY..D.glucarate.degradation.I	Faecal_water_content_percent	0.0774496	0.0240746	0.00145113	0.060946
PWY.7094..fatty.acid.salvage	Faecal_water_content_percent	0.122969	0.0383187	0.00149035	0.060946
PWY66.409..superpathway.of.purine.nucleotide.salvage	Faecal_water_content_percent	0.0374947	0.0116784	0.00148291	0.060946
PWY0.1586..peptidoglycan.maturation..meso.diaminopimelate.containing.	Faecal_water_content_percent	0.0213493	0.00667543	0.00154588	0.0619806
PWY.5747..2.methylcitrate.cycle.II	Faecal_water_content_percent	0.157516	0.0494428	0.00161101	0.0638409
PWY.2941..L.lysine.biosynthesis.II	Faecal_water_content_percent	0.0460458	0.0144946	0.00166031	0.0646598
PWY.7196..superpathway.of.pyrimidine.ribonucleosides.salvage	Faecal_water_content_percent	0.0261265	0.00822862	0.00166962	0.0646598
PWY.3841..folate.transformations.II	Faecal_water_content_percent	0.00993004	0.00313146	0.00169203	0.0647914
P185.PWY..formaldehyde.assimilation.III..dihydroxyacetone.cycle.	F_B_ratio	0.0362438	0.0114628	0.00174436	0.0660532
PWY.7187..pyrimidine.deoxyribonucleotides.de.novo.biosynthesis.II	Faecal_water_content_percent	0.0308305	0.00977983	0.00179951	0.0673928
CODH.PWY..reductive.acetyl.coenzyme.A.pathway	Faecal_water_content_percent	0.084056	0.0267696	0.00187511	0.0694608
SALVADEHYPOX.PWY..adenosine.nucleotides.degradation.II	Faecal_water_content_percent	0.0372916	0.0118983	0.00191112	0.0700332
ARO.PWY..chorismate.biosynthesis.I	Faecal_water_content_percent	0.0140816	0.00450033	0.00194397	0.0704792
OANTIGEN.PWY..O.antigen.building.blocks.biosynthesis..E..coli.	Faecal_water_content_percent	0.0418952	0.0134235	0.00199558	0.0709278
PWY.5109..2.methylbutanoate.biosynthesis	Faecal_water_content_percent	0.0660037	0.0211505	0.00199797	0.0709278
PWY.7312..dTDP.D..beta..fucofuranose.biosynthesis	Enterotype	0.298844	0.0963638	0.00212916	0.074806
ARGSYNBSUB.PWY..L.arginine.biosynthesis.II..acetyl.cycle.	Faecal_water_content_percent	0.0281227	0.00910132	0.00220857	0.0762556
UDPNAGSYN.PWY..UDP.N.acetyl.D.glucosamine.biosynthesis.I	Faecal_water_content_percent	0.0521875	0.0168944	0.00221517	0.0762556
PWY.5004..superpathway.of.L.citrulline.metabolism	Faecal_water_content_percent	0.0831642	0.0269493	0.00223756	0.076256
GLUDEG.I.PWY..GABA.shunt	Faecal_water_content_percent	0.0535218	0.0174151	0.00233128	0.0775836
ILEUDEG.PWY..L.isoleucine.degradation.I	Faecal_water_content_percent	0.0692466	0.0225214	0.00232067	0.0775836
LEU.DEG2.PWY..L.leucine.degradation.I	Faecal_water_content_percent	0.0874892	0.0284841	0.00234481	0.0775836
FUCCAT.PWY..fucose.degradation	Faecal_water_content_percent	0.0745213	0.0245211	0.00260327	0.0825318
PWY.5918..superpathay.of.heme.biosynthesis.from.glutamate	Faecal_water_content_percent	0.0592857	0.019505	0.00259958	0.0825318
PWY.6565..superpathway.of.polyamine.biosynthesis.III	Faecal_water_content_percent	0.0494283	0.0162721	0.00261545	0.0825318
PWY.7208..superpathway.of.pyrimidine.nucleobases.salvage	Faecal_water_content_percent	0.0257935	0.00847975	0.0025807	0.0825318
PWY0.162..superpathway.of.pyrimidine.ribonucleotides.de.novo.biosynthesis	Faecal_water_content_percent	0.0238296	0.00782929	0.0025652	0.0825318
PWY.5173..superpathway.of.acetyl.CoA.biosynthesis	Faecal_water_content_percent	0.0696751	0.0230275	0.00271691	0.0849471
PWY0.166..superpathway.of.pyrimidine.deoxyribonucleotides.de.novo.biosynthesis..E..coli.	Faecal_water_content_percent	0.0263305	0.00872266	0.00277926	0.0861066
PWY0.1241..ADP.L.glycero..beta..D.manno.heptose.biosynthesis	Faecal_water_content_percent	0.136775	0.0453612	0.0028095	0.0862591
CALVIN.PWY..Calvin.Benson.Bassham.cycle	Faecal_water_content_percent	0.0111305	0.00369577	0.0028415	0.0864628
GLYCOCAT.PWY..glycogen.degradation.I..bacterial.	Faecal_water_content_percent	0.0981406	0.0326887	0.00292782	0.088179
PWY.7090..UDP.2.3.diacetamido.2.3.dideoxy..alpha..D.mannuronate.biosynthesis	Faecal_water_content_percent	0.0999446	0.0333155	0.00294965	0.088179
LPSSYN.PWY..superpathway.of.lipopolysaccharide.biosynthesis	Faecal_water_content_percent	0.0801659	0.0268909	0.00313066	0.0927763
PWY.6121..5.aminoimidazole.ribonucleotide.biosynthesis.I	Shannon_index	0.0124625	0.00418995	0.00319845	0.0939681
GLYCOLYSIS.TCA.GLYOX.BYPASS..superpathway.of.glycolysis..pyruvate.dehydrogenase..TCA..and.glyoxylate.bypass	Faecal_water_content_percent	0.128883	0.04339	0.00323929	0.0943548
P105.PWY..TCA.cycle.IV..2.oxoglutarate.decarboxylase.	Faecal_water_content_percent	0.12654	0.0428584	0.00342618	0.0970936
PWY.6471..peptidoglycan.biosynthesis.IV..Enterococcus.faecium.	Shannon_index	0.0849577	0.0287804	0.00343247	0.0970936
PWY.7220..adenosine.deoxyribonucleotides.de.novo.biosynthesis.II	Faecal_water_content_percent	0.0239298	0.00811586	0.00346927	0.0970936
PWY.7222..guanosine.deoxyribonucleotides.de.novo.biosynthesis.II	Faecal_water_content_percent	0.0239298	0.00811586	0.00346927	0.0970936
PWY.724..superpathway.of.L.lysine..L.threonine.and.L.methionine.biosynthesis.II	Faecal_water_content_percent	0.0121549	0.0041232	0.00347577	0.0970936
PWY.4981..L.proline.biosynthesis.II..from.arginine.	Faecal_water_content_percent	0.0423585	0.0143901	0.00352323	0.097269
TCA.GLYOX.BYPASS..superpathway.of.glyoxylate.bypass.and.TCA	Faecal_water_content_percent	0.136077	0.0462507	0.00353913	0.097269
